# Supplementary material for: Simultaneous Improvement of Bendability and Passive Daytime Radiative Cooling Performance in Multilayer Alumina Fiber Membranes
Source: Materials (Basel). 2026 Jul 7;19(13):2914. doi: 10.3390/ma19132914 (PMC13362610; doi:10.3390/ma19132914)
Supplement: Supplementary file 1 [file materials-19-02914-s001.zip]

Archive with 2 entries (2 files):
- S3. Supporting VideoS1.mp4
- Supporting Information.pdf
